# Supplementary material for: Long non-coding RNAs as a biomarker for homologous recombination deficiency and parp inhibitor sensitivity in high-grade serous ovarian cancers
Source: Commun Biol. 2025 Oct 1;8:1410. doi: 10.1038/s42003-025-08836-9 (PMC12488886; doi:10.1038/s42003-025-08836-9)
Supplement: Supplementary file 3 — Supplementary Data File 1 [file 42003_2025_8836_MOESM3_ESM.xlsx]

## Sheet: Supp. Data 1 Patient TCGA
Supplementary Data 1 |TCGA-OV patient expression and cluster
	X	one	two	three	four	five	six	ENSG00000255651.2	ENSG00000234264.1	ENSG00000272172.1	ENSG00000260369.2	ENSG00000233029.3	ENSG00000261183.1	ENSG00000261824.2	ENSG00000267575.2	ENSG00000272635.1	ENSG00000267498.1	ENSG00000255471.1	ENSG00000229874.2	ENSG00000248925.1	ENSG00000257671.1	ENSG00000231187.2	ENSG00000270137.1	ENSG00000260954.1	ENSG00000264885.1	ENSG00000266999.1	ENSG00000261798.1	ENSG00000250271.1	ENSG00000254031.1	ENSG00000260322.1	ENSG00000244040.1	ENSG00000242078.1	ENSG00000266126.1	ENSG00000258413.1	ENSG00000242540.2	ENSG00000231966.1	mutLoad_silent	mutLoad_nonsilent	CNA_n_segs	CNA_frac_altered	CNA_n_focal_amp_del	aneuploidy_score	aneuploidy_score_prime	LOH_n_seg	LOH_frac_altered	purity	ploidy	genome_doublings	subclonal_frac
1	1	1	1	1	1	1	1	0.208989	0.265217	2.13227	0.0548176	0.017138	5.44784	0.881483	1.56826	0.918532	0.224466	0.139219	1.86303	0.2726	1.67356	0.493242	0.0953299	0.0726761	0.466354	0.0453333	0.386171	0.0193147	0	0	0.0262006	0.01316	0.289489	0.131339	0.00224821	0.066977	0.33469	1.64	699	0.6381	503	5	12	125	0.23566	0.76	1.93	0	0.02
2	2	1	1	2	2	2	2	0.577567	0.0117556	2.09173	0.0147329	0.0394064	3.11458	0.729644	0.827237	0.609847	0.0113991	2.43389	1.42484	0.0836865	1.23849	1.28575	0.0266898	0.0309633	0.538916	0.00254987	0.104183	0.577847	0	0	0.0468769	0	0.243786	0.0734633	0	0.0415274	0.64516	2.4838	187	0.61389	100	10	30	22	0.18907	0.52	3.31	1	0.55
3	3	1	1	1	1	1	1	3.75474	0.35047	2.00003	0.115152	0.0775211	4.30073	0.497727	0.748367	0.382666	0.087193	0.0418459	1.30448	0.641432	3.39838	0.691577	0.0412433	0.0756954	1.55454	0.188896	0.170462	0.34763	0	0.0128968	0.194999	0.0247321	0.245279	0.117529	0.0340695	0.0415832	0.51549	2.0298	310	0.84005	191	15	38	58	0.31351	0.86	3.15	1	0.42
4	6	1	1	2	2	4	4	0.651376	0.109457	0.646699	0.033819	0.0524826	2.14065	0.820454	0.843436	0.670968	0.154619	0.981901	3.97856	0.142461	2.85852	2.75437	0	0.0230765	0.893812	0.112921	0.255106	0	0.0353313	0.005529	0.0819293	0.0351042	0.0622881	0.15465	0	0.225934	0.15351	0.73685	96	0.84751	42	NA	NA	NA	NA	NA	NA	NA	NA
5	7	1	1	2	2	2	2	1.05071	0.147729	1.14508	0.0274966	0.0101126	0.19417	1.15796	1.33148	0.833012	0.148638	1.78718	3.42805	0.157236	0.805015	0.514973	0.111449	1.84335	1.55985	0.00951787	0.0114378	0.0523798	0.0704973	0	0.0039174	0	0.15648	0.110561	0	0.887686	0.20457	1.1982	1099	0.60298	765	14	18	103	0.16087	0.87	4.07	1	0.13
6	8	1	1	2	3	3	3	0.20024	0.39235	1.28804	0.0930168	0.128473	3.83876	0.896398	0.650359	0.648046	0.0753957	0.221736	5.15107	1.40772	0.99465	0.149665	0.00607893	0.0698174	2.42281	0.367021	0.165824	0.0251626	0	0.00446075	0.012318	0.0807269	0.162642	0.121651	0.286607	0.271841	0.81427	3.3824	332	0.89212	222	21	30	33	0.30642	0.95	3.5	1	0.26
7	9	1	1	2	3	3	3	0.361621	0.122486	1.46036	0.291992	0.0164383	3.90604	0.673241	0.789619	0.558927	0.174353	1.64836	4.41507	0.453356	0.0402173	0.514214	0	0.025227	0.245202	0.0153759	0.175373	0.0954712	0	0	0.116121	0.0276235	0.0835387	0.169862	0	0.057166	1.6494	3.8486	572	0.91308	381	8	19	131	0.413	0.89	1.88	0	0.16
8	10	1	1	1	1	1	1	0.480369	0.105361	1.78166	0.0845468	0.0530015	6.02724	0.978376	1.24985	0.724869	0.216325	0.723912	2.63147	0.183092	1.20447	0.997965	0.0241736	0.0364399	0.452982	0.0758874	0.672166	0.0990135	0	0.00443468	0.0550568	0	0.491139	0.102734	0	0.0296235	1.6682	6.4838	492	0.78328	325	10	35	108	0.44376	0.74	3.04	1	0.32
9	12	1	1	2	2	2	2	0.168519	0.0955792	2.33431	0.0673798	0.0841039	2.73841	0.68636	1.31206	0.729442	0.310326	0.305307	2.15313	1.70124	1.07429	0.243546	0	0.0368773	1.61848	0.213832	0.0353775	0.220802	0.067761	0	0.00853288	0.0413573	0.117776	0.0760227	0.465713	0.186547	1.1892	3.4391	293	0.81895	192	25	25	39	0.13127	0.8	3.59	1	0.36
10	15	1	1	1	1	1	1	1.19428	0.211879	5.1559	0.0746833	0	4.32585	0.446055	0.428149	0.348733	0.0642042	0.372837	2.41653	0.176522	0.316505	0.456018	0.0113885	0	0.436331	0.0627519	0.0207107	0.134365	0	0	0.0173393	0	0.190099	0.0288417	0	0.0258849	0.40362	1.4903	302	0.50744	173	6	18	59	0.27661	0.81	2.01	0	0.29
11	16	1	1	2	2	2	2	0.883551	0.0248453	1.0294	0.0421397	0.0431583	3.08501	0.521143	0.532346	0.29699	0.0433652	0.0857729	1.06082	0.623993	0.205484	0.158776	0	0.0153376	0.30093	0.0644107	0.0621368	0.0549733	0.00246463	0.00313583	0.00583205	0.0371107	0.114673	0.0960585	0.0304404	0.0207132	0.38808	1.6299	212	0.72424	120	22	67	25	0.18539	0.76	4.13	2	0.21
12	17	1	1	1	1	1	1	3.48504	0.242011	15.2608	0.239879	0.0523724	9.42213	0.897687	1.04556	0.822232	0.627059	3.4401	0.786603	1.20067	0.344746	0.43477	0.0210764	0.0861099	0.674211	0.0409498	0.613133	0.0728758	0.00990948	0	0.00479883	0.0444218	0.00862828	0.0227636	0	0.0401129	1.0015	2.3882	335	0.9541	217	4	18	81	0.39509	0.95	1.8	0	0.18
13	18	1	1	1	1	1	1	3.48504	0.242011	15.2608	0.239879	0.0523724	9.42213	0.897687	1.04556	0.822232	0.627059	3.4401	0.786603	1.20067	0.344746	0.43477	0.0210764	0.0861099	0.674211	0.0409498	0.613133	0.0728758	0.00990948	0	0.00479883	0.0444218	0.00862828	0.0227636	0	0.0401129	1.0015	2.3882	335	0.9541	217	4	18	81	0.39509	0.95	1.8	0	0.18
14	19	1	1	1	1	1	1	3.48504	0.242011	15.2608	0.239879	0.0523724	9.42213	0.897687	1.04556	0.822232	0.627059	3.4401	0.786603	1.20067	0.344746	0.43477	0.0210764	0.0861099	0.674211	0.0409498	0.613133	0.0728758	0.00990948	0	0.00479883	0.0444218	0.00862828	0.0227636	0	0.0401129	1.0015	2.3882	335	0.9541	217	4	18	81	0.39509	0.95	1.8	0	0.18
15	20	1	1	1	1	1	1	3.48504	0.242011	15.2608	0.239879	0.0523724	9.42213	0.897687	1.04556	0.822232	0.627059	3.4401	0.786603	1.20067	0.344746	0.43477	0.0210764	0.0861099	0.674211	0.0409498	0.613133	0.0728758	0.00990948	0	0.00479883	0.0444218	0.00862828	0.0227636	0	0.0401129	1.0015	2.3882	335	0.9541	217	4	18	81	0.39509	0.95	1.8	0	0.18
16	21	1	1	2	3	3	5	0.512305	0.0658588	6.29168	0.366179	0.0154732	4.94522	1.36998	0.841881	1.02743	0.371808	1.32853	4.55247	1.56853	0.228147	0.409093	0.0249143	0.0367616	1.08852	0.0276349	1.45312	0.00771918	0	0.00304704	0.00757505	0.0965986	0.0832406	0.296374	0	0.0591294	0.60013	2.1433	293	1	176	6	18	93	0.50234	0.91	1.69	0	0.04
17	22	1	1	1	1	1	1	2.15915	0.419773	2.87493	0.132182	0.0264869	9.65656	2.16968	1.77285	1.26509	0.36005	0.576818	0.829813	2.13226	0.206078	0.400503	0.0604023	0.0357704	0.808462	0.0844755	0.347844	0.105175	0	0	0.0127078	0	0.138793	0.0467411	0.00285457	0.227849	2.4233	7.2699	563	0.82419	357	NA	NA	NA	NA	NA	NA	NA	NA
18	24	1	1	1	1	1	1	1.13057	0.088068	1.60632	0.0105184	0.0517099	7.60736	1.65342	0.876212	0.51098	0.0813824	0.888416	2.48005	0.0521284	1.78175	0.691452	0	0.0259054	0.929187	0.0620167	0.0918818	0.0178902	0	0	0.0273533	0.00297388	0.0358391	0.0384701	0.00930291	0.0926997	0.36747	1.4087	455	0.95026	319	11	10	109	0.34582	0.68	1.7	0	0.01
19	25	1	1	1	1	1	1	1.11534	0.0840709	3.77148	0.0885051	0.0676364	3.66234	1.67007	0.939826	0.939564	0.169564	0.471035	2.81079	0.559877	0.621413	0.325264	0	0.0610335	0.667079	0.0508068	0.178818	0.0292467	0	0	0.015131	0.00219985	0.0980765	0.0503598	0.0601373	0.0101372	1.3804	6.5954	280	0.62935	161	6	17	73	0.38216	0.65	1.83	0	0.64
20	26	1	1	2	2	2	2	1.7793	0.221834	2.98352	0.155048	0.0756207	2.57222	0.609787	1.09357	0.568977	0.307769	0.192758	0.787686	0.485369	0.198709	0.189099	0	0.0340605	0.573052	0.0473773	0.0622715	0.369746	0	0	0.0530148	0.00325581	0.442248	0.0942497	0	0.0655049	0.5266	2.1874	451	0.95559	294	18	20	96	0.49664	0.88	3.39	1	0.32
21	27	1	1	2	2	2	2	1.7793	0.221834	2.98352	0.155048	0.0756207	2.57222	0.609787	1.09357	0.568977	0.307769	0.192758	0.787686	0.485369	0.198709	0.189099	0	0.0340605	0.573052	0.0473773	0.0622715	0.369746	0	0	0.0530148	0.00325581	0.442248	0.0942497	0	0.0655049	0.5266	2.1874	451	0.95559	294	18	20	96	0.49664	0.88	3.39	1	0.32
22	28	1	1	2	2	2	2	1.7793	0.221834	2.98352	0.155048	0.0756207	2.57222	0.609787	1.09357	0.568977	0.307769	0.192758	0.787686	0.485369	0.198709	0.189099	0	0.0340605	0.573052	0.0473773	0.0622715	0.369746	0	0	0.0530148	0.00325581	0.442248	0.0942497	0	0.0655049	0.5266	2.1874	451	0.95559	294	18	20	96	0.49664	0.88	3.39	1	0.32
23	29	1	1	2	2	2	2	1.7793	0.221834	2.98352	0.155048	0.0756207	2.57222	0.609787	1.09357	0.568977	0.307769	0.192758	0.787686	0.485369	0.198709	0.189099	0	0.0340605	0.573052	0.0473773	0.0622715	0.369746	0	0	0.0530148	0.00325581	0.442248	0.0942497	0	0.0655049	0.5266	2.1874	451	0.95559	294	18	20	96	0.49664	0.88	3.39	1	0.32
24	31	1	1	1	1	1	1	0.27425	0	1.49303	0.0638315	0.0234757	6.27073	0.911725	1.09382	0.717378	0.115238	1.39916	1.61834	0.141815	1.90745	0.269246	0.000194674	0.0815739	0.573948	0.0418211	0.222624	0.352484	0	0.00535698	0.0995488	0.00670987	0.226362	0.0636815	0	0.0375836	1.3234	3.6394	463	0.86235	328	4	12	111	0.31771	0.89	1.95	0	0.16
25	32	1	1	2	2	2	2	0.49983	0.0524486	1.71558	0.0347763	0.0206341	4.71913	0.765503	0.651889	0.368261	0.0454766	0.688542	3.85004	0.348619	1.74625	0.621319	0.0100833	0.251158	1.03183	0.0330613	0.524765	0.242429	0	0	0.00474517	0.0677507	0.222107	0.135192	0	0.0817325	0.71662	1.9707	320	0.8338	192	7	14	52	0.29275	0.87	1.92	0	0.81
26	33	1	1	2	3	3	3	0.870393	0.490954	2.09161	0.0396369	0.0159027	3.6923	0.805095	1.8874	1.30737	0.153339	0.452887	5.63367	0.314553	0.277424	1.4559	0	0	0.490922	0.172646	0.280072	0.0505624	0.0441618	0	0.0623806	0	0.0136491	0.140692	0	0.207063	0.091598	0.73279	597	0.54638	399	13	27	55	0.1162	0.94	3.33	1	0.21
27	34	1	1	2	2	2	2	1.35902	0.159493	1.93794	0.0146584	0.0584189	3.2107	0.809636	0.697906	0.539934	0.0515521	0.399808	1.0439	0.366109	0.973966	0.0267592	0.0548656	0.0328198	0.296578	0.00138381	0.0554314	0.0231186	0	0	0.0328569	0.0359375	0.12269	0	0	0.0808823	0.60398	2.3555	324	0.53509	212	15	33	45	0.19996	0.73	2.91	1	0.26
28	35	1	2	3	4	5	6	0.360623	0.0791802	1.00553	0.0682802	0.0210728	6.09755	1.14718	1.77254	1.00494	0.0406381	1.2042	1.99008	0.138828	6.27794	1.73689	0.0865003	0.479142	1.30744	0.0135386	0.11798	0.0403792	0	0	0.00943844	0	0	0.10655	0.0113347	0.0467829	0.44696	1.7878	719	0.32138	496	5	9	116	0.21051	0.89	2.09	0	0.02
29	36	1	1	1	1	1	1	0.195387	0.138072	4.8067	0.0226877	0.0357158	4.51503	0.57213	0.439214	0.569988	0.0111571	0.448661	1.8138	0.32929	0.0770152	0.620252	0.0197904	0.0279384	0.404688	0.0531095	0.119967	0.232021	0	0.0108917	0.0236669	0.0417112	0.260826	0.0704299	0.0127538	0.0625948	0.56964	1.6789	343	0.94738	207	6	18	89	0.50711	0.85	1.83	0	0.13
30	37	1	1	2	3	3	5	0	0.0542041	2.62654	0.0354615	0.0462822	2.17723	2.86001	2.1841	1.92146	0.910781	0.531283	2.88238	0.184377	1.21344	0.108187	0.0351816	0.0517709	0.686624	0.0363514	0.261251	0.217133	0	0	0	0.0309425	0.329867	0.0232937	0	0.0190276	0.57077	1.9343	500	0.76587	336	19	38	68	0.26043	0.65	3.38	1	0.17
31	38	1	1	2	2	4	4	0.0583213	0.270335	1.81892	0.0267569	0.0214702	3.55182	0.5826	0.721412	0.547573	0.055206	1.12399	3.39082	0.301706	0.414572	1.48294	0.0489621	0.00907939	1.1043	0.0314285	0.0593603	3.20084	0	0	0.852977	0.0671155	0.140955	0.15054	0	0.111621	0.66488	2.4782	274	0.9581	165	7	19	70	0.51023	0.82	1.76	0	0.25
32	39	1	1	2	3	3	3	0.535053	0.220522	1.17295	0.0471545	0.0811647	0.0228068	0.39108	0.8658	0.301104	0.0752334	0.0545846	4.95524	0.174064	0.0786821	0.619828	0.0327508	0.0583029	1.23303	0.25542	0.168143	0.121928	0.0300576	0	0.00271985	0.137847	1.32916	0.0832677	0	0.241613	0.79987	2.3107	388	0.7255	256	17	36	73	0.31868	0.89	3	1	0.23
33	40	1	1	2	3	3	5	0.0578528	0.446625	1.91862	0.0506066	0.099206	2.46699	6.51753	7.37465	5.51109	0.891695	1.25948	1.79205	0.767844	0.659713	0.173373	0.447532	0.655821	1.70105	0.0111474	0.920776	0.265736	0	0.0092664	0.00522605	0.0192109	0.285496	0.11768	0	0.181029	0.36318	0.86605	1052	0.80951	748	10	36	130	0.23064	0.96	2.95	1	0.14
34	41	1	1	2	3	3	3	1.08853	0.231058	1.1547	0.189661	0.0461757	4.12365	1.07191	1.27943	1.11061	0.0988113	0.741936	3.87017	0.587844	0.88003	0.257543	0.0447881	0.0502342	1.3251	0.0267441	0.133578	0.0389934	0	0	0.0262536	0	0.102915	0.179315	0	0.076809	0.6704	1.6151	269	0.65946	160	13	28	53	0.28151	0.74	3.26	1	0.29
35	42	1	1	1	1	1	1	3.60376	0.0141897	3.13159	0.0266752	0.0142698	8.36522	0.781172	0.830587	0.54539	0.241248	1.41982	0.811605	0.305078	2.33455	1.12809	0	0	1.53687	0.0168461	0.0147948	0	0	0	0.0588129	0	0.0451227	0.0561539	0	0.0384301	0.63895	1.856	268	0.95154	160	10	24	37	0.22572	0.76	3.54	1	0.3
36	45	1	2	3	4	5	6	0.180041	0.04352	0.560055	0	0.0262594	5.01837	0.67943	0.715064	0.557104	0.109721	2.1845	2.30861	0.0350707	7.01646	0.322879	0.0149709	0.0438813	0.966923	0.0233981	0.0453758	0.0278305	0.0148285	0	0.00584345	0.00498212	0.0628696	0.0939184	0.00964791	0.155173	0.52617	1.52	290	0.68656	193	24	54	25	0.13209	0.83	4.22	2	0.11
37	47	1	1	2	2	4	4	0.878773	0.15995	1.78919	0.0664755	0.0244481	2.56602	0.91569	1.28012	0.655864	0.0600054	0.517524	2.7705	0.542464	1.94809	1.15927	0.0354791	0.0729466	1.3654	0.211567	0.233381	0.114573	0	0	0.0667366	0.064095	0.140559	0.180585	0.234261	0.104097	1.0253	4.5052	285	0.82814	166	NA	NA	NA	NA	NA	NA	NA	NA
38	48	1	1	2	3	3	5	0.435426	0.10177	4.56174	0.0410035	0.0906195	2.48851	1.44377	1.89813	1.37088	1.75205	0.543145	4.08871	0.159438	1.15111	0.376403	0.00337124	0.123635	1.09367	0.0756646	0.22794	0	0.00609635	0	0.0130474	0.0741772	0.188868	0.0901425	0	0.0234349	0.42849	2.6369	399	0.90403	267	18	31	49	0.20626	0.8	2.93	1	0.1
39	49	1	1	2	3	3	3	0.33168	0.130832	0.733283	0.025707	0.0607945	2.2037	0.63916	1.24691	0.561927	0.0872591	0.198426	6.73921	0.474633	0.536102	1.47765	0.0155193	0.253995	1.24076	0.0635544	0.195804	0	0	0	0.0120936	0.0499248	0.258027	0.158626	0.0758769	0.208668	0.33788	1.413	382	0.99943	238	19	65	56	0.36392	0.8	3.71	2	0.15
40	50	1	1	2	2	2	2	3.61243	0.0637969	2.63755	0.0133257	0.0400981	2.24195	0.64806	0.974673	0.877627	0.524041	0.2609	1.97979	0.281269	1.1657	0.0817043	0.0182884	0	1.00701	0.0636087	0.523343	0.141204	0	0	0.0285787	0.0115927	0.129935	0.101411	0.193367	0.00550898	0.89808	3.015	282	0.89616	172	12	57	48	0.31697	0.47	6.14	2	0.38
41	51	1	1	1	1	1	1	0.313666	0.0891632	1.84905	0.135071	0.0338389	6.04816	0.716254	0.894725	0.695494	0.0935388	0.651745	2.25237	0.132572	3.13995	1.63206	0.0292797	0.0899087	1.36925	0.0559855	0.284378	0.0474148	0.01395	0.00358094	0.11392	0.037429	0.0609639	0.265428	0.00230623	0.0915395	0.63662	2.1088	212	0.99378	125	5	15	53	0.29154	0.91	1.87	0	0.09
42	53	1	1	1	1	1	1	0.0737631	0.131052	5.41228	0.108349	0.0188274	4.90664	1.23039	1.21953	0.916772	0.331935	4.72628	1.18413	1.26281	0.890353	1.6676	0.0429352	0.0606123	0.628561	0.203712	0.0568251	0.41105	0	0	0.0165505	0.112265	0.0425246	0.075688	0	0.0579058	0.61158	1.9265	325	0.94096	192	3	14	53	0.35019	0.96	1.88	0	0.03
43	55	1	1	2	2	2	2	0.229795	0.133268	0.925245	0.0392988	0.057865	2.0337	0.391874	0.461074	0.468183	0.134395	0.228043	1.67774	0.517119	1.67766	0.762974	0	0.0158087	0.372748	0.034484	0.261554	0.190832	0.0392206	0.0098943	0.031876	0	0.0534184	0.188369	0	0	0.26845	0.50708	109	0.94771	45	11	12	21	0.19816	0.82	3.7	1	0.04
44	56	1	1	2	2	4	4	0.194586	0.0668793	1.56613	0.00799491	0.0368016	2.20561	0.807323	1.51635	0.523497	0.0299313	1.82106	4.29623	0.093894	3.18531	0.813162	0.0178153	0.0719865	1.29374	0.248636	0.241234	0.0449617	0	0	0.0569756	0.0221555	0.0955863	0.138119	0	0.0402242	0.85077	2.3396	290	0.72782	178	13	32	60	0.37141	0.69	3.05	1	0.28
45	58	1	1	2	3	3	3	0.136501	0.104882	1.31787	0.0689427	0.0999531	2.97028	0.7733	0.963041	0.717875	0.0472055	2.64423	5.94823	0.46867	0.210537	1.41879	0.0139554	0.0250438	1.935	0.0378849	0.351018	0.0205813	0	0.0102406	0.00239518	0	0.030777	0.26045	0	0.057133	0.23807	1.1904	139	0.95721	71	6	12	27	0.26169	0.98	1.9	0	0.11
46	59	1	1	2	2	2	2	4.97268	0.0325168	1.9247	0.0319327	0.0128117	3.20527	0.721556	0.62792	0.563413	0.221844	3.16473	2.76891	0.558593	1.80114	1.30078	0.0628574	0.0449406	1.1688	0.0828689	0.0683127	0.248443	0	0	0.0317851	0.00178584	0.208348	0.0722302	0	0.0289742	0.68914	2.3071	299	0.71283	180	13	15	56	0.30947	0.93	2.01	0	0.23
47	60	1	1	2	3	3	5	0.271991	0.111079	1.07626	0.0843912	0.0805674	3.19405	2.46212	2.2868	2.67518	0.945593	0.459403	5.08323	0.809623	1.82212	0.288021	0.00683974	0.0854291	1.8875	0.12499	0.194759	0.00796801	0.0321583	0	0.00715705	0.256449	0.15879	0.106648	0.267937	0.00730477	0.59816	1.8842	398	0.76742	240	20	68	37	0.16307	0.76	4.1	2	0.3
48	61	1	1	1	1	1	1	2.81315	0.0525635	0.833625	0.0204899	0.0776108	6.67116	0.849414	0.665534	0.462402	0.0340933	0.32733	3.95579	0.224399	3.05591	0.73029	0.0142115	0.109067	1.63157	0.0850848	0.091647	0.00843153	0	0	0.0759819	0	0.108013	0.118619	0.0118866	0.184029	0.56331	1.6603	417	0.68884	282	16	40	72	0.30597	0.57	3.09	1	0.24
49	62	1	1	1	1	1	1	0.931852	0.249976	5.68354	0.205043	0.00946846	4.46781	0.610104	1.19725	0.632407	0.122826	0.347278	1.86505	0.45764	0.864739	0.816412	0.00809716	0.102975	0.423218	0.0538132	0.787405	0.203208	0	0.00297087	0.134511	0.0753213	0.0461937	0.0905362	0	0.0598685	0.60497	2.3291	412	0.85683	235	11	26	101	0.55871	0.82	3.3	1	0.4
50	63	1	1	2	2	2	2	2.14317	0.0455766	3.40409	0.178499	0.0200523	3.18169	2.20492	2.21355	1.24852	0.215227	1.33841	1.57763	1.60014	0.647741	0.0718789	0.044422	0.0724493	1.57547	0.0915929	0.1782	0.205234	0.0175687	0.00719054	0.0201816	0.279512	0.0388211	0.344021	0	0.0818432	0.15186	1.3971	190	0.92874	94	6	20	50	0.40486	0.97	1.86	0	0.21
51	64	1	1	2	2	4	4	0.858075	0.136843	1.44678	0.0163489	0.0304791	1.66247	0.62286	0.992422	0.328102	0.0749691	0.355038	1.45639	0.0496534	4.14175	0.256839	0.0222879	0.0201327	0.743072	0.0335115	0.11144	0.0305879	0.036501	0.00411619	0.0189908	0.113604	0.130226	0.0811502	0.00313294	0.057757	0.791	2.26	369	0.8688	217	22	37	52	0.30287	0.78	2.61	1	0.52
52	65	1	1	2	2	2	2	4.67269	0.0724124	1.69205	0.0543302	0.0600532	1.53758	0.749982	0.781965	0.499051	0.168519	0.619485	2.86958	2.10904	1.11722	0.268981	0.0283973	0.140365	1.11892	0.0947643	0.126438	0.141699	0.0335739	0	0.0915395	0.0821073	0.0878311	0.385314	0	0.0334249	0.16499	0.82493	245	0.44994	137	12	16	31	0.17465	0.77	3.98	1	0.09
53	66	1	1	2	2	4	4	0.794692	0.156146	1.63718	0.055326	0.036754	3.67921	1.18327	1.12763	0.733755	0.192821	0.763848	3.73267	0.867921	4.48826	0.230851	0.0506952	0.0873363	1.26635	0.417016	0.107421	0.0751835	0.0079451	0	0.0198576	0	0.391418	0.0868503	0.0403659	0.141139	2.0724	6.0671	607	0.58431	388	10	67	150	0.42731	0.87	3.26	2	0.5
54	67	1	2	3	4	5	6	0.0914012	0.210995	0.489382	0.0115372	0.0800483	2.18327	0.750243	0.704716	0.423899	0.0728407	0.372975	5.18132	0.166402	8.71911	0.177464	0.0674523	0.0591026	4.57704	0.0119807	0.211162	0.160714	0	0.023238	0.00598304	0.0250919	0	0.358015	0.128095	0.51013	0.45787	2.1978	431	0.955	283	24	68	64	0.14687	0.79	3.77	2	0.35
55	68	1	1	2	2	2	2	0.0472643	0.261995	1.58103	0.0447021	0.0573971	1.412	1.73259	1.44227	0.851715	0.144551	1.67676	3.91236	0.475968	0.434109	0.760051	0.0372317	0.031926	1.45382	0.0273388	0.0327979	0.107058	0.0258697	0	0.0679131	0	0.108447	0.144241	0.0372908	0.262362	0.79843	5.5003	458	0.92414	294	6	19	105	0.43998	0.77	1.82	0	0.06
56	69	1	1	1	1	1	1	0.303507	0.0692735	0.396319	0.075189	0.0706299	7.34911	0.839884	1.34612	1.01694	0.02327	0.849191	2.02745	0.085992	1.49993	1.40507	0.105804	0.105923	0.939605	0.00520529	0.561473	0.211778	0	0.00757217	0.0285084	0	0.0817629	0.0912104	0	0.0460605	0.36148	1.1146	1108	0.39565	826	9	9	151	0.2347	0.78	2.13	0	0.11
57	70	1	1	2	3	3	3	1.24797	0.1714	1.01554	0.0143206	0.0114912	4.13858	0.944133	1.08356	0.772182	0.283208	0.739202	5.22589	0.345762	0.655874	0.199381	0	0.0169295	1.00414	0.163814	0.113182	0	0.00924061	0.00721104	0.0303315	0.023359	0.0389318	0.151924	0	0.0670067	0.26303	1.432	359	0.94573	230	14	34	26	0.19773	0.91	2.76	1	0.04
58	71	1	1	2	2	4	4	1.58732	0.0521654	0.419756	0.010058	0.0415913	3.59274	0.444014	0.67428	0.39706	0.0453435	0.117551	2.32341	0.0875516	3.8623	0.412495	0.0276075	0	0.494544	0.0233264	0.0623112	0.0128304	0	0.0293749	0.0123425	0	0.0530464	0.113901	0	0.0729553	0.27418	0.853	204	0.94604	124	13	11	44	0.28728	0.84	1.81	0	0.04
59	72	1	1	2	3	3	3	0.284194	0.0317292	2.44219	0.0530201	0.182799	2.49366	0.586616	0.921477	0.362167	0.0332283	0.227248	6.46213	0.227392	0.538541	0.308314	0.0272871	0.122094	1.28679	0.104045	0.154383	0	0.00855302	0	0.0424014	0	0.762017	0.0588676	0	0.118811	0.33079	1.4134	195	0.62826	112	17	35	48	0.30103	0.41	2.9	1	0.23
60	73	1	1	2	2	2	2	0.604215	0.237865	2.3741	0.0248699	0.0191047	1.93057	1.16681	1.35499	0.685164	0.208843	1.24104	3.38133	0.85317	0.592196	2.49204	0.0136527	0.0245006	0.970996	0.159857	0.0620709	0.0512678	0	0.00751384	0.0171207	0.0752915	0.0576947	0.252315	0	0.0491641	0.20629	1.0904	194	0.9326	107	8	11	45	0.31961	0.96	1.74	0	0.14
61	74	1	1	2	2	2	2	0.162223	0.207707	0.684548	0.0259603	0.012806	4.22814	0.972445	1.19335	0.784882	0.316107	0.931616	1.27174	0.0949115	1.39049	0.847259	0	0	0.643571	0.0881055	0.407165	0	0	0	0.00303158	0.0347091	0.0597768	0.132933	0	0.0107962	0.44544	1.7499	272	0.68307	168	15	25	27	0.18883	0.8	3.44	1	0.09
62	75	1	1	2	2	4	4	0.112931	0.12788	0.226201	0.0752339	0.0443456	2.19847	0.606887	1.02909	0.48958	0.0342075	0.650953	4.59761	0.105202	1.79306	1.16081	0.143906	0.53083	0.652343	0.00746061	0.362728	0.100013	0	0.0146933	0.00957418	0	0.196917	0.132952	0	0.0783028	0.28821	1.3546	573	0.86966	412	13	23	109	0.24978	0.68	3.59	1	0.19
63	77	1	1	2	2	2	2	1.73142	0.0270931	0.887805	0.0565914	0.0378114	2.54019	1.29663	2.60289	1.71452	0.205851	0.654497	2.29253	0.637012	0.922741	0.567517	0.034277	0.0847415	0.820287	0.081464	0.312804	0.00943287	0	0	0.0676605	0.0787703	0.152002	0.424499	0	0.152283	0.99006	4.2223	202	0.81589	110	16	31	18	0.093051	0.86	3.47	1	0.51
64	78	1	1	2	2	2	2	0.617717	0.0246384	3.51972	0.139845	0.00825916	2.77073	1.11172	1.08276	0.721033	0.0318549	0.503659	1.31282	0.139167	0.894863	3.79099	0.042378	0.160887	0.747121	0.0932986	0.531306	0.244042	8.86e-05	0	0.0587343	0.00649179	0.268253	0.149645	0.000364137	0.0232099	0.70382	2.8739	242	0.99147	134	8	17	56	0.47762	0.9	1.7	0	0.03
65	80	1	1	2	2	2	2	0	0.138025	1.41376	0	0.0370804	1.32984	1.12172	2.06833	1.24155	0.16423	0.193533	2.11577	0.337948	0.960729	0.995686	0.0317102	0.0284528	0.733719	0.158438	0.269112	0.0404779	0	0	0.0278705	0.310552	0.0389446	0.0509136	0.100406	0.107677	0.5467	2.3994	501	0.90996	299	18	36	121	0.3706	0.77	2.7	1	0.15
66	82	1	1	1	1	1	1	1.00636	0	1.25535	0.277369	0.032002	7.40091	1.05434	0.930811	1.11641	0.131132	0.393654	2.06744	0.308468	1.35718	0.186534	0.0128084	0.132242	0.635283	0.0893234	0.239036	0.322393	0	0	0.0231354	0	0.0888013	0.0474904	0.0111158	0.000350749	0.92514	2.9467	313	0.94714	211	4	9	46	0.30525	0.91	1.79	0	0
67	83	1	2	3	4	5	6	0.886501	0.0578576	1.5084	0	0.0137056	3.49405	1.08301	1.29457	1.03567	0.0249347	1.4406	6.3716	0.204149	4.80283	0.139244	0	0.0595285	1.1161	0.13933	0.55624	0.147723	0.0202405	0	0.0201407	0.0210269	0.00467264	0.0609474	0	0.0732764	0.93862	3.1719	280	0.68672	161	12	27	36	0.17435	0.82	3.32	1	0.05
68	85	1	1	2	2	4	4	0.779369	0.0333577	2.12213	0.0799889	0.0461257	2.97748	1.06176	1.47565	0.616602	0.229657	1.78489	3.14516	0.605627	2.00339	0.463961	0.0298351	0.102963	1.28679	0.0754182	0.393827	0.124435	0	0.0484175	0.0500307	0.0822848	0.162524	0.0933083	0	0.0899501	0.65437	2.3865	274	0.94769	161	10	18	65	0.47303	0.81	1.72	0	0.11
69	86	1	1	2	2	4	4	0.0867144	0.123758	0.689055	0.0128553	0.0829041	4.15782	1.12114	1.51441	1.05984	0.0702301	0.458786	4.01447	0.142549	3.16116	0.321445	0	0.117283	1.0126	0.473327	0.334795	0.72725	0	0	0.0482395	0.0346443	0.186137	0.264829	0	0	0.54279	1.4687	268	0.83901	161	12	32	64	0.41382	0.74	2.77	1	0.31
70	87	1	1	1	1	1	1	0.242597	0.0738882	1.26646	0.0205781	0.0949456	5.602	0.855064	0.754064	0.386016	0.0318433	0.229968	1.00751	0.0196123	4.59488	0.91777	0.0862313	0.0962944	0.817147	0.0869251	0.128398	0.283503	0	0	0.0799777	0.221983	0	0.00771327	0.00679474	0.00348021	0.84226	2.5892	569	0.38751	400	4	12	103	0.26763	0.7	2.02	0	0.06
71	88	1	1	2	2	4	4	1.45621	0.0995112	1.55956	0.0413874	0.0721765	3.04485	0.97765	1.22977	1.01044	0.166515	1.0812	2.54485	0.118861	4.32476	1.12186	0	0.0187555	0.749052	0.123835	0.426955	0.130651	0.00327592	0.0291764	0.00905687	0.0892919	0.107714	0.140653	0	0.174521	0.94344	3.5222	354	0.7944	225	8	35	59	0.21421	0.57	2.84	1	0.27
72	89	1	1	2	2	4	4	1.47589	0.0346047	1.17781	0.0758955	0.099006	3.66792	0.829583	0.928427	0.644634	0.0671104	2.77536	2.21098	0.0104711	5.02012	0.823705	0.0744	0.10966	0.738112	0.143665	0.243542	0.737272	0	0.0644951	0.0440747	0.0386717	0.0589508	0.358615	0	0.141803	0.47278	1.3553	180	0.87431	106	9	19	32	0.44019	0.68	1.88	0	0.06
73	90	1	1	2	2	4	4	0.956309	0.0843896	3.26111	0.16451	0.0328372	3.62343	0.804858	1.27411	0.883696	0.0633253	1.22615	3.50662	0.104872	2.74814	0.963649	0	0.048602	0.785584	0.0921217	0.760723	0.254285	0	0	0.0247201	0	0.0741679	0.252707	0	0.0892031	0.63056	2.4277	342	0.63479	222	10	27	33	0.15542	0.5	3.4	1	0.25
74	91	1	2	3	4	5	6	0.32431	0.0658503	1.23774	0.00825279	0.0297999	2.83136	0.628209	0.952586	0.486412	0.151715	0.320731	3.4786	0.225686	13.4053	0.324373	0	0.0910585	1.23375	0.238323	0.288365	0.0291966	0.00156207	0	0.128958	0.0807691	0.300641	0.0710541	0.0678333	0.11507	1.3188	4.9611	521	0.73448	320	17	61	121	0.4257	0.52	4.47	2	0.43
75	92	1	1	2	2	4	4	1.57374	0.313901	0.964375	0.0293	0.0293886	3.13414	0.580225	0.987718	0.669205	0	0.692136	2.96178	0.29712	6.27015	0.045108	0.00737215	0	1.26957	0.117547	0.201101	0.971783	0	0	0.0600268	0.0614932	0.210022	0.258588	0	0.0969031	0.67089	1.6612	362	0.96028	235	7	26	73	0.36921	0.81	3.66	1	0.17
76	93	1	2	3	4	5	6	1.2292	0.0400058	4.21763	0.0200819	0.0161141	2.75157	1.27093	1.39088	0.870119	0.290141	1.06951	1.12397	0.115985	14.8659	0.981871	0.0825903	0.061824	0.846063	0.0642301	0.363321	0.0592615	0	0	0.018921	0.0246766	0.0955401	0.0598762	0	0.0209438	1.1889	3.6294	717	0.92882	452	11	33	166	0.50468	0.72	2.69	1	0.11
77	94	1	2	3	4	5	6	0.34048	0.060667	1.20486	0.0698672	0.0365382	2.88154	1.43845	2.99599	1.99918	0.0867231	0.836673	3.22644	0.0799412	6.99156	0.140955	0.0694794	0.0345068	1.66031	0.060283	0.256435	0.204703	0.0238674	0	0.0159688	0.0426602	0.0444377	0.141317	0	0.0394922	0.64116	1.2823	311	0.71124	196	22	32	54	0.28187	0.82	3.29	1	0.22
78	95	1	1	1	1	1	1	2.90819	0.109816	2.03474	0.145576	0.0318486	5.70633	0.772219	0.92121	1.01806	0.0304053	1.32927	2.72446	0.300292	0.993823	2.45453	0.0178577	0	0.99539	0.0668804	0.275496	0.157742	0	0.00659602	0.467279	0.0113956	0.24833	0.153399	0	0.0499688	1.5979	5.1698	232	0.79787	126	11	33	68	0.31628	0.56	3.18	1	0.39
79	96	1	1	2	2	4	4	1.34721	0.0251549	3.32379	0.110287	0.0573849	2.65379	0.991592	1.26611	0.944626	0.201357	0.910329	3.25172	0.141358	5.86199	0.826006	0.0163338	0.0479412	0.78114	0.117383	0.775781	0.0236165	0	0.00399528	0.0160064	0.0227781	0.156599	0.142483	0.00201168	0.121216	0.64047	2.067	353	0.71536	224	7	39	51	0.29889	0.83	3.09	1	0.28
80	97	1	1	2	3	3	3	0.631149	0.162668	2.08937	0.105455	0.038476	2.94364	0.884168	1.01184	0.920408	0.115266	0.583263	7.51958	0.522869	0.664372	0.792216	0.00784901	0.0578879	0.648082	0.0612246	0.75762	0.102316	0.030243	0	0.0113475	0.0643911	0.0853239	0.256317	0.00499657	0.296853	0.29365	2.1534	451	0.90033	300	5	17	56	0.27794	0.94	1.91	0	0.16
81	98	1	1	2	3	3	3	0.128899	0.00953812	1.51298	0.0327534	0.156573	4.02211	0.603121	0.550088	0.35622	0	0.339504	11.3394	0.266742	0.37198	0.267166	0	0.02316	1.56692	0.127402	0.0970617	0	0.00678778	0	0	0.117511	0.15902	0.0898841	0.077461	0.0471718	0.12045	0.48179	72	0.94719	28	16	34	2	0.028808	1	2.72	1	NA
82	99	1	1	2	2	2	2	0.0965888	0.0930051	0.0600239	0.120813	0.11491	3.26815	1.12885	2.31598	1.36582	0.0862227	0.105146	4.09536	0.246663	0.0184143	1.07994	0	0.0196655	1.37507	0.246213	0.29243	0.189321	0.119399	0.00655544	0.032965	0.0229341	0.045538	0.140922	0	0.147516	0.30581	1.7431	320	0.73329	198	14	30	34	0.067822	0.89	3.34	1	0.04
83	100	1	1	2	2	4	4	0.563463	0.191184	0.883367	0.15851	0.094476	2.83778	1.67415	1.93564	1.56761	0.276379	0.637552	2.47238	0.0897703	4.21019	0.347572	0.0369341	0.0587684	0.98076	0.0941945	0.207098	0.130682	0	0	0.0115022	0.0889647	0.0365809	0.174082	0.00483973	0.0118841	0.6508	2.706	398	0.79362	249	22	70	63	0.34406	0.73	3.32	2	0.5
84	101	1	1	2	3	3	5	0.610109	0.0209921	3.82783	0.0175391	0.0380694	5.2614	2.21131	3.28832	1.73733	0.344595	0.188173	6.04504	0.264668	0.831721	0.33764	0.0332981	0.292152	1.3977	0.106032	0.267218	0	0	0.00441584	0.00867905	0	0.136369	0.0942295	0	0.123923	0.30775	1.6926	221	0.7518	129	18	29	13	0.089105	0.81	3.46	1	0.24
85	102	1	1	1	1	1	1	0.460434	0.19461	2.41262	0.159774	0.0364222	6.18049	0.840901	0.859533	0.737083	0.154213	0.492093	2.70854	0.281991	2.60575	4.15658	0	0	0.727821	0.159189	0.245034	0.0859521	0	0.00507911	0.0212108	0.00943305	0.109687	0.0803135	0	0.0765756	0.4789	2.171	280	0.91649	187	3	15	56	0.31745	0.88	1.87	0	0.1
86	104	1	1	2	2	2	2	0.0285853	0.0553331	0.764171	0.0709637	0.00729618	2.5241	1.35369	1.26035	1.20848	0.0187605	0.389687	3.40577	0.154216	0.253382	0.140228	0	0.0881834	0.857507	0.0845747	0.201723	0.0661919	0.00469378	0	0.0115149	0.154248	0.032959	0.0851021	0.112874	0.0198203	0.50093	1.9153	503	0.83558	317	9	40	73	0.17574	0.84	2.88	1	0.08
87	105	1	1	2	3	3	3	0.56446	0.0676843	1.49502	0	0.0340332	2.37046	0.87973	1.05324	0.695943	0.382851	0.863965	5.21751	0.792641	0.616123	0.886986	0	0.0552468	1.03465	0.199387	0.0973088	0.0567491	0.0091226	0.00711895	0.00158449	0	0	0.100525	0	0.114502	0.43869	0.78965	355	0.62713	227	12	33	53	0.27465	0.86	3.07	1	0.22
88	106	1	1	1	1	1	1	2.6482	0.163772	4.14664	0.0634818	0.0355943	5.09298	0.815683	1.05995	0.79592	0.116458	1.6255	1.71978	0	3.8969	0.350334	0.0506424	0.0143641	0.411445	0.0252352	0.664829	0.115318	0	0.0144016	0.108913	0.149651	0.0344551	0.20294	0	0.0287689	0.31635	1.9556	569	0.81728	384	3	20	115	0.42597	0.91	1.98	0	0.1
89	107	1	2	3	4	5	6	1.17764	0.183987	1.07138	0.0807317	0.0544466	2.57265	1.06168	1.52161	1.21866	0.142298	0.65084	4.09912	0.175575	20.2859	0.889008	0.087055	0.116837	0.973293	0.138115	0.134328	0.0533559	0.0484221	0	0.0239236	0	0.145481	0.388409	0	0.122448	0.40933	1.3854	242	0.68573	152	6	9	52	0.17883	0.84	1.94	0	0.12
90	108	1	1	2	2	2	2	0.211473	0.119203	0.444651	0.067947	0.0299144	3.55487	0.690345	1.1562	1.04357	0.184772	0.451307	2.71717	0.116564	1.34353	0.278616	0	0.0334689	1.16281	0.137904	3.3778	0.128974	0.0175375	0	0.0353654	0.00768432	0	0.0892169	0	0.153473	0.84833	2.545	487	0.78854	308	19	71	54	0.27913	0.83	3.72	2	0.51
91	109	1	1	2	3	3	3	0.620865	0.0312484	1.8296	0.0447572	0.0314248	3.87383	1.14271	1.01785	0.77548	0.12986	0.723943	5.17875	0.295041	1.90959	1.08053	0	0.0595249	1.49923	0.0797223	0.082228	0	0.00722008	0	0.0327114	0	0.117417	0.0224955	0	0.0809508	0.27902	1.7051	213	0.58356	127	12	28	28	0.24583	0.63	3.04	1	0.24
92	110	1	1	1	1	1	1	0.368228	0.327086	1.88601	0.091994	0.0821874	5.73545	0.543665	0.785106	0.553131	0.0384551	0.496258	3.05633	0.217072	1.01457	1.83597	0.0577294	0.0842265	0.404753	0.0236754	0.0569022	0.0136692	0	0	0.0144217	0	0.140387	0.065064	0	0	0.47446	1.5123	277	0.82877	149	5	15	38	0.29454	0.84	1.9	0	0.2
93	111	1	1	2	2	2	2	1.35734	0.416667	2.10757	0.0727065	0.123748	1.40612	0.441955	0.456051	0.237925	0.577544	0.367324	3.09276	2.00799	0.229618	0.210078	0	0.0895334	0.967073	0.37246	0.680484	0.0636866	0.0390959	0	0.0218907	0.0395317	0.0676431	0.0862996	0	0.0576103	1.3655	5.7349	444	0.82079	283	8	38	85	0.36949	0.91	3.12	1	0.41
94	112	1	1	1	1	1	1	1.44022	0.0783358	4.09275	0.0310028	0.0290235	6.96981	0.808852	0.901106	0.657686	0.267486	0.521503	1.83635	0.289436	3.37486	0.577804	0	0.0734714	0.402366	0.0320992	0.180547	1.83312	0	0	0.0751859	0.0312411	0.103575	0.0530564	0	0.0565106	0.76194	2.7734	381	0.94874	231	10	20	71	0.33957	0.77	3.61	1	0.26
95	113	1	1	1	1	1	1	1.56204	0.0650326	2.64296	0.0917676	0.0327271	6.16552	0.750456	0.768034	0.631783	0.106871	0.756436	1.29952	0.172718	3.69164	1.23533	0	0	0.553302	0.0470947	0.186621	0.182617	0.00377218	0.00513432	0.0142942	0	0.0689297	0.18183	0.000360726	0.0218428	0.41275	1.3208	296	0.89509	176	7	13	48	0.30591	0.79	1.83	0	0.1
96	114	1	1	2	3	3	5	0.20188	0.0341026	0.893108	0	0.0257213	1.83797	2.49161	2.88301	1.64289	0.366728	0.681008	3.57909	0.0756288	1.35838	0.111786	0.0146641	0.0568416	1.88153	0.0665985	0.0169487	1.30776	0.0137892	0	0.023321	0.0613489	0.104959	0.0865325	0.00094502	0.0514005	0.59159	1.5086	398	0.73052	247	22	44	52	0.1741	0.66	3.41	1	0.16
97	115	1	1	1	1	1	1	0.814113	0.0498734	2.35296	0.0528885	0.0154323	8.11163	0.805591	0.734807	0.847039	0.148207	1.31517	0.874476	0.597909	0.300173	0.546468	0	0.0356827	0.128374	0.0149786	0.287947	0.144093	0	0	0.0780895	0.000627411	0	0.0460925	0	0.0229488	0.42159	1.4455	177	0.97473	91	1	13	37	0.23885	0.95	1.94	0	0.01
98	116	1	1	2	3	3	3	0.917985	0.340057	1.28351	0.0364206	0.125982	3.71861	1.22384	1.68353	1.20259	0.105296	0.32331	8.73037	0.480056	0.228267	0.578012	0.0249921	0.0216773	1.24805	0.118484	0.418793	0	0.0561673	0	0.0198731	0.105943	0	0.110246	0.0469222	0.19796	0.30665	0.85863	551	0.91104	370	10	20	78	0.47823	0.98	1.71	0	0.1
99	117	1	1	2	2	2	2	0.133577	0.0280567	2.92916	0.0499568	0.0635051	1.52296	0.390782	0.659096	0.425494	0.635527	0.331294	2.64686	0.173742	2.06433	1.32485	0.00639906	0.00777077	0.649896	0.279039	0.123342	0.370376	0.0086866	0.00264793	0.0311062	0.0693068	0.116178	0.126866	0.0111313	0.0406135	0.5089	1.7246	353	0.76572	208	16	51	42	0.14002	0.61	5.61	2	0.33
100	118	1	1	2	2	2	2	0.184586	0.535181	0.813186	0	0.09226	5.07421	1.15927	0.526681	0.882271	0.72671	1.41121	1.95002	0.187172	0.143189	0.213405	0.0197988	0.07106	0.242759	0.0317926	0.102015	0.0542267	0	0	0.0335423	0	0.33676	0.0812745	0.00535887	0.126598	0.49569	2.1377	379	0.71208	244	19	38	47	0.25719	0.71	3.35	1	0.34
101	119	1	1	2	3	3	3	0.501314	0.079982	2.41716	0.0551314	0.0067028	4.79413	0.673677	0.565221	0.510142	0.162265	0.492319	9.32213	0.363773	0.810572	0.0956112	0.0114641	0.0853091	1.10097	0.131069	0.11119	0	0.0161702	0	0.00284031	0.0637667	0.0227089	0.0398495	0.0378264	0.102971	0.50147	1.2979	795	0.85471	584	19	34	102	0.19963	0.97	3.41	1	0.25
102	120	1	1	2	3	3	5	0.459404	0.0716911	3.43369	0.046387	0.0190943	3.19146	1.52734	1.97383	1.18799	1.01226	1.11306	3.87857	0.26083	2.39735	0.0822611	0.0262208	0	0.861729	0.0376544	0.2899	0.000219567	0.0166597	0	0.0170183	0.0603629	0.127745	0.0291791	0	0.0587046	0.61862	1.8559	349	0.96536	220	14	32	32	0.15733	0.93	2.85	1	0.08
103	121	1	1	2	2	2	2	0.171689	0.0329411	2.45009	0.186918	0.0367552	3.2312	0.756836	0.747835	0.689282	0.0730104	0.325369	2.61401	0.610055	0.76143	0.344316	0.0161882	0	0.881715	0.0559091	0.363084	0.0278866	0	0	0.059556	0	0.0160334	0.0645771	0.00173873	0.0210569	0.68373	1.107	325	0.79416	187	6	17	66	0.35615	0.79	1.89	0	0.2
104	122	1	1	2	2	2	2	0.171689	0.0329411	2.45009	0.186918	0.0367552	3.2312	0.756836	0.747835	0.689282	0.0730104	0.325369	2.61401	0.610055	0.76143	0.344316	0.0161882	0	0.881715	0.0559091	0.363084	0.0278866	0	0	0.059556	0	0.0160334	0.0645771	0.00173873	0.0210569	0.68373	1.107	325	0.79416	187	6	17	66	0.35615	0.79	1.89	0	0.2
105	123	1	1	2	2	2	2	0.171689	0.0329411	2.45009	0.186918	0.0367552	3.2312	0.756836	0.747835	0.689282	0.0730104	0.325369	2.61401	0.610055	0.76143	0.344316	0.0161882	0	0.881715	0.0559091	0.363084	0.0278866	0	0	0.059556	0	0.0160334	0.0645771	0.00173873	0.0210569	0.68373	1.107	325	0.79416	187	6	17	66	0.35615	0.79	1.89	0	0.2
106	124	1	1	2	2	2	2	0.171689	0.0329411	2.45009	0.186918	0.0367552	3.2312	0.756836	0.747835	0.689282	0.0730104	0.325369	2.61401	0.610055	0.76143	0.344316	0.0161882	0	0.881715	0.0559091	0.363084	0.0278866	0	0	0.059556	0	0.0160334	0.0645771	0.00173873	0.0210569	0.68373	1.107	325	0.79416	187	6	17	66	0.35615	0.79	1.89	0	0.2
107	129	1	1	1	1	1	1	1.71727	0.101892	0.745254	0.0184356	0.0184914	7.01515	2.03831	1.09863	1.09042	0.171168	0.448898	4.0707	0.0527111	1.68328	1.71218	0.0759039	0.0880849	0.616652	0.00478608	0.406439	1.98768	0	0	0.0132726	0.503192	0.100237	0.13946	0	0.093536	0.43385	1.5619	562	0.94325	362	3	18	117	0.34178	0.84	1.93	0	0.05
108	130	1	1	2	3	3	5	0	0.152347	0.132855	0.011028	0	1.28621	1.58103	3.00025	2.04289	0.983407	0.141861	0.300178	0.118978	0.200901	0.144091	0	0	0.279081	0.011452	0.348637	0	0	0	0.00509051	0.172208	0.0669566	0.00939459	0	0.00704585	1.657	5.2078	684	0.79436	448	15	41	113	0.31063	0.81	2.69	1	0.42
109	131	1	1	2	2	2	2	0.0994846	0.315531	0.821776	0.0467485	0.0252484	2.88253	0.655542	0.838012	0.688827	0.165733	1.47671	3.50912	0.298057	0.339608	0.0506079	0	0.0221414	0.570283	0.0482136	0.0934902	0	0	0	0	0.0295239	0.0244403	0.0380883	0.0311688	0.0962933	0.50641	1.8171	231	0.94154	129	13	15	42	0.40764	0.89	1.71	0	0.07
110	133	1	1	1	1	1	1	2.74687	0.101424	5.24479	0.0644767	0.0133039	3.61485	0.650642	0.714054	0.513949	0.0839238	0.464777	1.5456	1.43422	1.16044	0.279368	0	0	0.922711	0.08342	0.167175	0.559106	0	0	0.0545905	0.0329336	0.0300489	0.037664	0.128912	0.0591954	1.4262	3.8031	256	0.81534	153	13	28	38	0.34235	0.73	3.09	1	0.4
111	134	1	1	1	1	1	1	2.74687	0.101424	5.24479	0.0644767	0.0133039	3.61485	0.650642	0.714054	0.513949	0.0839238	0.464777	1.5456	1.43422	1.16044	0.279368	0	0	0.922711	0.08342	0.167175	0.559106	0	0	0.0545905	0.0329336	0.0300489	0.037664	0.128912	0.0591954	1.4262	3.8031	256	0.81534	153	13	28	38	0.34235	0.73	3.09	1	0.4
112	135	1	1	1	1	1	1	2.74687	0.101424	5.24479	0.0644767	0.0133039	3.61485	0.650642	0.714054	0.513949	0.0839238	0.464777	1.5456	1.43422	1.16044	0.279368	0	0	0.922711	0.08342	0.167175	0.559106	0	0	0.0545905	0.0329336	0.0300489	0.037664	0.128912	0.0591954	1.4262	3.8031	256	0.81534	153	13	28	38	0.34235	0.73	3.09	1	0.4
113	136	1	1	1	1	1	1	2.74687	0.101424	5.24479	0.0644767	0.0133039	3.61485	0.650642	0.714054	0.513949	0.0839238	0.464777	1.5456	1.43422	1.16044	0.279368	0	0	0.922711	0.08342	0.167175	0.559106	0	0	0.0545905	0.0329336	0.0300489	0.037664	0.128912	0.0591954	1.4262	3.8031	256	0.81534	153	13	28	38	0.34235	0.73	3.09	1	0.4
114	137	1	1	1	1	1	1	1.43064	0.116289	1.46332	0.136882	0.0078405	6.23178	1.13593	0.768566	0.57847	0.100801	6.50347	1.5408	0.597654	1.05102	2.92022	0.0178799	0	0.720306	0.0135289	0.376677	0.0507439	0	0	0.132005	0	0.134116	0.0960383	0	0.0408841	0.20698	1.4784	222	0.95469	125	5	13	28	0.29278	0.88	1.92	0	0.03
115	138	1	1	2	2	4	4	0.194356	0.0291655	1.66447	0.079798	0.0135788	3.37872	0.829588	0.842739	0.720237	0.365442	1.05407	3.16478	0.224216	5.4794	0.168547	0.00536741	0.127255	1.14125	0.0341693	0.17357	0.534008	0.00310595	0.0369247	0	0.0608487	0.0599082	0.0847009	0	0.179559	0.55241	1.1339	435	0.96374	253	20	59	76	0.25576	0.7	4.67	2	0.22
116	139	1	1	2	2	2	2	1.06272	0.122527	1.82252	0.0899336	0.0258194	3.98433	0.538442	1.31261	1.00235	0.112736	0.226554	2.27334	0.179912	0.549295	0.585262	0.0333284	0.062202	0.336147	0.0283703	0.29261	0.00991306	0	0	0.00369043	0.0343301	0	0.0401339	0	0.035138	0.66554	2.9949	510	0.94344	316	9	15	126	0.46163	0.75	1.77	0	0.04
117	140	1	1	2	2	2	2	2.41777	0.0307325	1.24737	0.0371038	0.0424958	3.83911	1.10821	1.43365	0.963962	0.142049	0.261573	2.51169	0.230528	2.45674	0.259292	0.0406141	0.0618171	0.966032	0.0163653	0.0400538	0.0358668	0.0124265	0	0.0152182	0.0144498	0.101044	0.101387	0.0327027	0.150363	0.55111	2.2369	275	0.72578	167	23	38	31	0.19428	0.71	3.12	1	0.44
118	142	1	1	1	1	1	1	0.673419	0.0876213	2.92372	0.0292834	0.0771113	7.54658	0.553974	0.43117	0.406993	0.0457673	0.125591	4.2897	0.120009	0.948024	0.154359	0.000669816	0.0180303	0.881211	0.0636058	0.213168	0.207197	0	0	0.044056	0	0.218926	0.110594	0	0.0330165	0.60405	1.8122	426	0.44065	289	1	9	60	0.1948	0.88	1.94	0	0.03
119	143	1	1	2	2	2	2	0.75873	0.135806	2.74656	0.0169066	0.0232173	4.42436	0.517427	0.535775	0.460153	0.0526749	0.360668	1.56058	0.119172	0.506804	1.16739	0	0.0757324	0.603734	0.0338759	0.106198	0.272118	0	0	0.0618816	0	0.185082	0.00947277	0	0.0518124	0.61288	1.9677	155	0.93095	84	7	11	31	0.29029	0.69	1.8	0	0.02
120	144	1	1	1	1	1	1	0.375971	0.263494	2.51762	0.0113898	0.00913938	3.85221	1.01793	0.805621	0.814476	0.171197	0.508892	1.82243	0.377906	1.59271	0.406579	0	0	0.468729	0.051621	0.15161	0.470361	0	0.00573524	0.0283862	0	0.0912407	0.010479	0.0100736	0.0410936	1.2601	3.6924	450	0.89779	279	18	61	54	0.24309	0.59	5.1	2	0.47
121	145	1	1	2	2	2	2	4.67968	0.15608	1.50508	0.0615252	0.0121684	1.59095	0.915619	1.22326	1.02713	0.160018	0.208452	3.20932	0.629211	0.293535	0.743718	0.017284	0.0533551	1.01089	0.19987	0.493829	0.43391	0.0259448	0	0.0305842	0.00904623	0.112136	0.101281	0.070306	0.155183	1.2644	3.432	349	0.87232	223	12	42	72	0.3641	0.7	2.73	1	0.34
122	147	1	1	2	2	2	2	1.66181	0.0463201	1.55729	0.0133554	0.00535831	2.23249	0.532057	0.435665	0.488975	0.0413332	0.460556	2.1416	0.139166	0.437743	0.601631	0	0	0.463301	0.00462293	0.0888871	0	0.00861778	0	0.0357712	0	0.108439	0.0310978	0	0.0138031	0.60197	2.1544	329	0.98817	213	6	18	92	0.4677	0.78	1.86	0	0.25
123	151	1	1	2	3	3	5	0.00730048	0.132352	1.02003	0.0442326	0.0263536	4.26149	3.96289	5.09776	2.14778	0.111227	0.954004	3.26991	0.10216	3.15227	1.29518	0	0.0281427	0.877228	0.0473748	0.0183995	0.227017	0	0	0.00768815	0	0.150312	0.0908114	0.00547698	0.0571443	1.0426	2.7803	482	0.67895	310	9	31	54	0.24752	0.63	3.41	1	0.11
124	153	1	1	2	2	2	2	0.692847	0.150157	1.37872	0.0696989	0.0251675	2.58388	1.0695	0.86334	0.745242	0.150996	0.887853	2.3047	0.0821931	0.540186	0.443488	0.0573935	0.103454	1.28652	0.055104	0.086978	0.0955495	0	0	0.0214486	0	0.137943	0.153743	0.0060001	0.237586	0.84013	3.1427	216	0.71078	118	16	25	39	0.32858	0.5	3	1	0.26
125	154	1	1	2	3	3	3	0.169282	0.0808126	0.837519	0.0843998	0.106056	3.54098	1.17286	1.39607	0.97453	0.15655	0.827643	5.54207	0.322398	1.95372	1.07982	0	0.153266	1.79996	0.104063	0.459771	0	0	0	0.00121846	0	0.398321	0.0544514	0	0.0406012	0.79684	2.3599	366	0.86868	250	15	34	50	0.20929	0.67	3.59	1	0.24
126	156	1	1	2	2	2	2	0.757811	0.0691454	1.05557	0.0593123	0.0463571	2.16789	0.8973	1.06529	0.880284	0.134097	0.926899	2.35186	1.96547	0.418794	0.490528	0.0495542	0.0355711	1.58101	0.0710912	0.0660861	0.0142479	0	0.00727263	0.00411533	0	0.0392643	0.154698	0.134212	0.106389	0.82287	2.2787	491	0.94816	329	12	19	104	0.5017	0.92	1.73	0	0.13
127	159	1	1	2	3	3	5	0.537847	0.0338904	1.53177	0.0169895	0.144461	2.5429	2.67233	2.77787	2.01439	1.06335	0.111031	5.48957	0.326432	2.49922	1.65315	0.0233166	0.0209214	0.580453	0.0524768	0.289751	0.325665	0.0328882	0.00855492	0.0149423	0.0561636	0.0480347	0.185062	0.169095	0.0501229	0.51474	1.3323	165	0.94701	85	20	36	32	0.16405	0.84	2.75	1	0.12
128	160	1	2	3	4	5	6	0.521048	0.0544252	1.45948	0.093866	0.0511099	2.49256	0.817957	1.49482	0.722953	0.0311253	0.482356	1.98741	0.196302	13.3967	0.725506	0.055946	0.0735372	1.15935	0.13846	0.490783	0.0009123	0.0123444	0.0442945	0.0651072	0.0218728	0.18689	0.160535	0	0.0662709	0.38955	1.4283	414	0.94846	277	9	10	70	0.28199	0.81	1.85	0	0.01
129	161	1	1	1	1	1	1	0.345985	0.16534	1.36471	0.0360197	0.0243047	6.00355	0.783996	0.806199	0.521978	0.128736	0.194021	0.943605	0.197392	2.63489	0.584087	0	0	0.448039	0.0194814	0.196483	0.0783208	0.00462204	0.0102023	0.00437359	0.194621	0.161906	0.0986788	0.00597327	0.0620132	0.45669	1.4557	511	0.66587	310	1	9	68	0.13881	0.93	1.96	0	0.26
130	162	1	1	1	1	1	1	1.63444	0.153881	4.8194	0.295494	0.0293271	5.86928	0.541303	0.784137	0.470903	0.116883	0.504083	2.8575	0.100667	0.701687	0.709454	0.115701	0.0730613	0.64574	0.157433	1.01789	0.035744	0	0.00230046	0.0328388	0	0.242438	0.0436927	0.00490262	0.0200887	1.5949	4.7567	312	0.90186	187	5	21	112	0.54141	0.81	1.77	0	0.28
131	163	1	1	2	3	3	5	0.115641	0.0978363	1.51765	0.119429	0.0557406	1.12806	2.24591	3.10415	1.46436	0.31389	0.362884	5.06949	0.128454	2.49132	0.414114	0.0099377	0.0356675	2.30906	0.362903	0.265061	0.0492638	0.0294049	0	0.00905074	0.0396856	0.325727	0.205288	0.136283	0.0443584	0.26188	0.93112	244	0.80055	144	17	32	34	0.28428	0.82	3.54	1	0.34
132	164	1	1	2	2	2	2	3.2898	0.0174701	0.946629	0.185521	0.0570982	2.66449	0.877201	1.13334	0.880444	0.118582	0.398023	2.11448	0.570782	2.13153	0.479596	0.0150242	0.0799868	1.07852	0.138136	0.631454	0.0471081	0	0	0.0205874	0.11214	0.102775	0.0617992	0.190418	0.134949	0.62548	2.1743	338	0.50856	200	8	21	82	0.38116	0.9	2.08	0	0.01
133	165	1	1	1	1	1	1	2.68258	0.115003	5.76121	0.0928238	0.0135425	4.97628	0.36005	0.91033	0.52159	0	3.19419	1.41805	0	0.479908	1.4391	0	0.0315902	0.465577	0.00292097	1.03639	0.0238255	0	0	0.158533	0	0.0917632	0.504163	0	0.00634284	0.87653	2.8049	222	0.73114	120	12	32	49	0.34938	0.76	3.32	1	0.27
134	166	1	2	3	4	5	6	0.700918	0.0217481	3.09224	0.0817685	0.0639359	8.9457	0.818118	1.34652	1.01475	0.105443	0.647196	2.07459	0	14.3257	0.580163	0.0503744	0.0671284	0.645965	0.0862012	0.430381	0.662931	0	0.0137246	0.00574706	0.220516	0.0592785	0.212377	0	0.0722173	1.2478	2.5891	509	0.41759	348	5	13	92	0.25203	0.97	2.07	0	0.02
135	167	1	1	1	1	1	1	0.879897	0.186331	5.04861	0.115496	0.026249	3.56448	1.3333	0.764001	0.614153	0.294272	0.899893	1.48951	0.968233	0.506421	0.546005	0.0718318	0.0459765	0.294389	0.0698269	0.0816441	0.565959	0.00101319	0.00988324	0.0942038	0.0028458	0.213435	0.0453305	0	0.0280307	0.75269	3.0107	187	0.72077	101	8	13	43	0.32249	0.76	1.84	0	0.47
136	168	1	1	2	2	2	2	0.454856	0.127606	2.92248	0.0163856	0.0328704	2.72974	0.996211	1.12527	1.13738	0.0887449	0.45654	3.90307	0.261526	0.277723	0.148066	0.020389	0.0201779	0.648176	0.18114	0.129412	2.36641	0.00310144	0	0.0288225	0.067353	0.0430608	0.0809602	0	0.0529601	0.42382	1.8583	396	0.85119	244	16	44	44	0.17506	0.66	2.91	1	0.44
137	169	1	2	3	4	5	6	0.389255	0.178953	0.796359	0.0320496	0.0564635	3.33658	0.962112	1.59704	0.988891	0.0685507	0.168668	5.55459	0.274636	3.79207	0.599601	0.0733088	0.090511	1.31775	0.275054	0.204419	0.0127194	0.013787	0.0607518	0.0525198	0.00232345	0.0387241	0.242446	0.028472	0.23789	0.20966	1.3279	84	0.94569	36	12	8	13	0.32297	0.83	1.68	0	0.12
138	171	1	1	2	2	2	2	0.106176	0.0391317	1.0453	0.0410206	0.0274298	5.47333	1.00756	1.9937	0.990939	0.236274	0.477633	2.29285	0.474357	0.202744	0.0933554	0.225064	0.546003	0.969211	0.0301496	0.386769	0.108609	0.0198813	0.00688521	0.00135065	0	0.0681498	0.0812272	0	0.0341735	0.66675	2.0002	846	0.38206	600	5	14	118	0.24322	0.92	2.15	0	0.09
139	176	1	1	2	2	2	2	0.191393	0.0323849	0.609683	0	0.0271397	3.79957	0.637712	0.646628	0.760865	0.0418703	0.375767	1.86837	0.245673	0.330594	0.230649	0.0178246	0.0106624	0.512063	0.023415	0.0781866	0.00506237	0.0039575	0	0.0365702	0	0.0870449	0.0391853	0.00829615	0.0353375	0.39279	2.9638	119	0.84004	55	24	68	28	0.24482	0.57	3.58	2	0.27
140	177	1	1	2	3	3	5	0.441687	0.0983371	1.62998	0.0409782	0.0618076	5.48237	1.96791	3.50238	2.19849	0.266676	0.213942	2.77906	1.20238	0.337373	0.245418	0	0.0857474	0.908938	0.0497168	0.292981	0.0094328	0	0	0.0246107	0.175228	0.167802	0.298167	0.00990094	0.188456	1.3116	4.0627	313	0.73156	191	16	40	77	0.32516	0.58	2.9	1	0.12
141	179	1	2	3	4	5	6	0.551589	0.0103396	1.86792	0.0889802	0.139784	4.54243	0.614291	0.902218	0.445691	0.110286	0.977209	7.26764	0.211104	11.6301	0.201838	0.0334342	0.182977	1.19716	0.107995	0.204614	0	0.0750309	0.00652505	0.0035446	0.175859	0.339599	0.1229	0	0.231815	0.20202	0.50504	201	0.68844	123	19	31	18	0.15739	0.93	3.21	1	0.03
142	180	1	1	2	2	2	2	1.11537	0.0895152	0.577733	0.00701165	0.0140657	4.76305	1.01247	0.949663	0.764204	0.108501	0.0801907	0.606547	0.0522131	0.647045	0.222275	0	0	0.983345	0.13852	0.314919	0	0.0542925	0	0.00399576	0.0625224	0.0378693	0.0770929	0.170828	0.064825	0.60578	1.7854	365	0.28275	249	1	1	15	0.028837	0.93	2.08	0	0.23
143	181	1	1	2	2	4	4	1.74386	0.147154	0.613784	0.00755833	0.0563232	4.72718	0.808938	1.3801	0.85911	0.023548	0.495112	3.14233	0.0651204	4.01943	0.432007	0.0105806	0.0572107	1.06844	0.04282	0.292353	0.863769	0	0.0171267	0.0358223	0	0.168219	0.141568	0	0.0374962	0.51049	2.01	220	0.87467	131	9	11	35	0.30951	0.6	1.79	0	0.16
144	182	1	1	2	3	3	3	0.291005	0.082723	3.46523	0.115708	0.102192	0.0111776	1.5745	2.01528	1.25412	0.609247	0.396618	6.17172	0.467574	0.0925547	2.01385	0	0.113989	1.53698	0.172677	0.057757	0.167281	0.114084	0	0.0404424	0.0513362	0	0.292291	0.273717	0.0900159	0.71324	2.1737	357	0.88625	216	15	38	94	0.28241	0.92	2.57	1	0.14
145	183	1	1	2	2	4	4	1.99022	0	1.4028	0.0359102	0.0872291	2.96359	0.874797	0.94662	0.794259	0.209926	0.682432	2.4107	0.0698464	3.18934	0.751843	0.0754341	0.0752058	0.812516	0.0172642	0.243811	0.120702	0	0.00307522	0.0343159	0.118478	0.114227	0.178692	0	0.156994	0.76826	1.9708	261	0.71138	159	12	36	38	0.27378	0.75	3.05	1	0.19
146	184	1	1	2	2	4	4	0.244441	0.167352	2.06824	0.0598109	0.0188374	5.72393	0.899595	1.40107	1.04285	0.13883	1.93365	2.72038	0.222504	3.91677	1.80437	0	0.0797911	1.05994	0.0778102	0.516251	4.55952	0.00964849	0	0.12759	0.00715443	0.142276	0.313015	0	0.547633	0.46114	2.4704	302	0.96683	176	8	19	70	0.41662	0.91	1.91	0	0.07
147	186	1	1	2	2	2	2	0.513133	0.0421723	0.766114	0.0635933	0.199238	3.32499	0.945535	1.15504	0.819171	0.265479	0.201567	3.19551	0.4714	1.47746	0.180057	0.0436382	0.0598645	1.31898	0.0989835	0.631578	0.0176666	0	0	0.00604003	0.159514	0.223596	0.128573	0.11249	0.196777	0.58124	2.9062	216	0.60707	120	NA	NA	NA	NA	NA	NA	NA	NA
148	187	1	1	2	2	4	4	0.272565	0.164685	1.1952	0.0228862	0.0929947	2.59235	1.39251	1.54646	0.770196	0.0103401	0.370714	3.19948	0.195672	3.78267	0.206724	0	0.0520459	1.11283	0.0631303	0.0521167	0.651232	0.0188639	0.00630887	0.0169692	0.185564	0.00567683	0.105309	0	0.0226018	2.7887	7.0538	213	0.73245	119	25	61	20	0.13544	0.49	4.63	2	0.39
[truncated: 22 more columns]
